# Supplementary material for: Minimally Invasive Interventions for Childhood Caries: A Scoping Review of Their Applicability in Public Health and Community Settings
Source: Healthcare (Basel). 2026 Apr 25;14(9):1155. doi: 10.3390/healthcare14091155 (PMC13163313; doi:10.3390/healthcare14091155)
Supplement: Supplementary file 1 [file healthcare-14-01155-s001.zip]

Archive with 1 entries (1 files):
- healthcare-4175742-supplementary.pdf
